# Supplementary material for: Effect of HIV status and antiretroviral treatment on treatment outcomes of tuberculosis patients in a rural primary healthcare clinic in South Africa
Source: PLoS One. 2022 Oct 12;17(10):e0274549. doi: 10.1371/journal.pone.0274549 (PMC9555649; doi:10.1371/journal.pone.0274549)
Supplement: S1 File — (XLS) [file pone.0274549.s001.xls]

## Sheet: Sheet1
HIVSTATUS	ONCPT	ONART	TREATMENTO1	Hypertension	Diabetes	MentalIlln	LiverDis	RenalInsuffi	TobaccoUse	AlcoholUse	Substanceuse	TBNumber	AgeYears	PATIENTCAT	CLASSOFDIS	SITEOFDIS	PATIENTREGISTRATIONTYPR	REGIMEN	SMEARRESULT	SMEARRESULT1	SMEARRESULTS2	SMEARRESULTS3	SMEARDATE3MONTHS	RIFAMPICIN	ISONIAZID	Gender	REFERINGFACILITY	MTB	RIFRESULT	HIV_Positive	Outcome_Tx_TB	Cured	Died	Tx_Duration	Tx_Duration_Months	Age_Cat	Male	HIV_Tx	HYPERTENSION	DIABETES	Mental_Illness	Liver_Disease	Renal_Insuf	Comorbidity	Tobacco_Use	Alcohol_Use	Substance_Use	Other
NEG	NO	NO	I	NO	NO	NO	NO	NO	NO	NO	NO	213	29	N	PTB		T	HRZE	POS					S	S	M		POS	POS	No	Other	No	No	56	1	20 - 29	Yes		No	No	0	0	0	No	No	No	No	Yes
POS	YES	YES	CURE	NO	NO	NO	NO	NO	NO	NO	NO	113	29	N	PTB		N	HRZE	POS+++							F				Yes	Cured	Yes	No	183	6	20 - 29	No	Yes	No	No	0	0	0	No	No	No	No	No
POS	YES	YES	CURE	NO	NO	NO	NO	NO	NO	NO	NO	1914	33	N	PTB		N	HRZE		NEG		NEG		S	S	F		POS	POS	Yes	Cured	Yes	No	173	5	30 - 39	No	Yes	No	No	0	0	0	No	No	No	No	No
POS	YES	YES	RIFC	NO	NO	NO	NO	NO	NO	NO	NO	2815	30	N	EPTB	PLEURA	M	HRZE	NEG							M	SAH			Yes	Other	No	No	271	9	30 - 39	Yes	Yes	No	No	0	0	0	No	No	No	No	Yes
POS	YES	YES	CURE	NO	NO	NO	NO	NO	NO	NO	NO	4413	57	N	PTB		N	HRZE		NEG		NEG		S	S	M		POS	POS	Yes	Cured	Yes	No	184	6	50+	Yes	Yes	No	No	0	0	0	No	No	No	No	No
UNK			CURE	NO	NO	NO	NO	NO	NO	NO	NO	2414	39	N	PTB		M	HRZE		NEG		NEG		S	S	M		POS	POS	No	Cured	Yes	No	174	5	30 - 39	Yes		No	No	0	0	0	No	No	No	No	No
NEG	NO	NO	RIFC	NO	NO	NO	NO	NO	NO	NO	NO	7613	0	N	EPTB		M	RHZ	NEG							M				No	Other	No	No	197	6	<19 yrs	Yes		No	No	0	0	0	No	No	No	No	Yes
NEG	NO	NO	RIFC	NO	NO	NO	NO	NO	NO	NO	NO	9214	1	N	PTB		M	HRZE	POS CXR							M				No	Other	No	No	173	5	<19 yrs	Yes		No	No	0	0	0	No	No	No	No	Yes
POS	YES	YES	RIFC	NO	NO	NO	NO	NO				12213	35	N	EPTB	PLEURA	M	HRZE		NEG		NEG				F				Yes	Other	No	No	168	5	30 - 39	No	Yes	No	No	0	0	0	No	No	No	No	Yes
POS	YES	YES	RIFC	NO	NO	NO	NO	NO	NO	NO	NO	13212	30	RF	PTB		N	HRZE	POS+++	NEG						M				Yes	Other	No	No	179	5	30 - 39	Yes	Yes	No	No	0	0	0	No	No	No	No	Yes
POS	YES	YES	CURE	NO	NO	NO	NO	NO	NO	NO	NO	8512	31	N	EPTB	OTHERSORGANS	M	HRZE	NEG	NEG		NEG				F				Yes	Cured	Yes	No	186	6	30 - 39	No	Yes	No	No	0	0	0	No	No	No	No	No
POS	YES	YES	RIFC	NO	NO	NO	NO	NO	NO	NO	NO	8014	7	N	PTB		M	HR	MANTOUX POS							M				Yes	Other	No	No	170	5	<19 yrs	Yes	Yes	No	No	0	0	0	No	No	No	No	Yes
POS	YES		CURE	NO		NO	NO	NO	NO	NO	NO	9114	35	N	PTB		M	HRZE		NEG		NEG		S	S	F		POS	POS	Yes	Cured	Yes	No	225	7	30 - 39	No	No	No	No	0	0	0	No	No	No	No	No
POS	YES	YES	CURE	NO	NO	NO	NO	NO	NO	NO	NO	4813	41	N	PTB		N	HRZE	POS++	NEG		NEG				F				Yes	Cured	Yes	No	195	6	40 - 49	No	Yes	No	No	0	0	0	No	No	No	No	No
POS	YES	YES	CURE	NO	NO	NO	NO	NO	NO	NO	NO	7615	50	N	PTB		N	HRZE						S	S	M	SAH	POS	POS	Yes	Cured	Yes	No	180	6	50+	Yes	Yes	No	No	0	0	0	No	No	No	No	No
NEG	NO	NO	CURE	NO	NO	NO	NO	NO	NO	NO	NO	5113	23	N	PTB		M	HRZE		NEG				S	S	F		POS	POS	No	Cured	Yes	No	203	6	20 - 29	No		No	No	0	0	0	No	No	No	No	No
POS	YES	YES	RIFC	NO		NO	NO	NO	NO	NO	NO	7013	46	RI	PTB		N	HRZE	POS+++		NEG	NEG	2013-04-29			F				Yes	Other	No	No	279	9	40 - 49	No	Yes	No	No	0	0	0	No	No	No	No	Yes
NEG	NO	NO	D	YES	NO	NO	NO	NO	NO	NO	NO	5314	87	N	PTB		M	HRZE		NEG				S	S	F		POS	POS	No	Died	No	Yes	97	3	50+	No		Yes	No	0	0	0	Yes	No	No	No	No
NEG	NO	NO	CURE	NO	NO	NO	NO	NO	NO	NO	NO	3115	18	N	PTB		N	HRZE						S	S	F		POS	POS	No	Cured	Yes	No	188	6	<19 yrs	No		No	No	0	0	0	No	No	No	No	No
POS	YES	YES	RIFC	NO		NO	NO		NO	NO	NO	9014	0	N	PTB		M	HR								M		NEG	NEG	Yes	Other	No	No	175	5	<19 yrs	Yes	Yes	No	No	0	0	0	No	No	No	No	Yes
POS	YES	YES	CURE	NO	NO	NO	NO	NO	NO	NO	NO	6914	22	N	PTB		M	HRZE		NEG		NEG				M				Yes	Cured	Yes	No	171	5	20 - 29	Yes	Yes	No	No	0	0	0	No	No	No	No	No
POS	YES	YES	RIFC	NO	NO	NO	NO	NO	NO	NO	NO	6213	51	N	EPTB	OTHERSORGANS	M	HRZE	NEG			NEG				F				Yes	Other	No	No	188	6	50+	No	Yes	No	No	0	0	0	No	No	No	No	Yes
POS	YES	YES	CURE	NO	NO	NO	NO	NO	NO	NO	NO	4714	19	N	PTB		N	HRZE		NEG		NEG		S	S	F		POS	POS	Yes	Cured	Yes	No	182	6	<19 yrs	No	Yes	No	No	0	0	0	No	No	No	No	No
POS	YES	NO	RIFC	NO		NO	NO	NO	NO	NO	NO	13512	32	N	PTB		N	HRZE	POS+++	NEG						M				Yes	Other	No	No	249	8	30 - 39	Yes	No	No	No	0	0	0	No	No	No	No	Yes
POS	YES	NO	I	NO	NO	NO	NO	NO	NO	NO	NO	512	48	N	EPTB	MENINGITIS	M	HRZE	TB MENINGITIS	NEG						F				Yes	Other	No	No	190	6	40 - 49	No	No	No	No	0	0	0	No	No	No	No	Yes
NEG	NO	NO	RIFC	NO		NO	NO	NO	NO	NO	NO	913	18	N	EPTB	PRIMARY	M	HRZE	CXC PRIMARY	NEG		NEG				M				No	Other	No	No	155	5	<19 yrs	Yes		No	No	0	0	0	No	No	No	No	Yes
POS	YES	YES	CURE	NO	NO	NO	NO	NO	NO	NO	NO	9112	32	N	PTB		M	HRZE	POS++	NEG		NEG				M				Yes	Cured	Yes	No	185	6	30 - 39	Yes	Yes	No	No	0	0	0	No	No	No	No	No
POS	NO	YES	CURE	NO	NO	NO	NO	NO	NO	NO	NO	615	52	N	PTB		N	HRZE						S	S	F		POS	POS	Yes	Cured	Yes	No	212	7	50+	No	Yes	No	No	0	0	0	No	No	No	No	No
POS	YES	YES	CURE	NO	NO	NO	NO	NO	NO	NO	NO	2714	44	N	PTB		T	HRZE		NEG				S	S	M		POS	POS	Yes	Cured	Yes	No	226	7	40 - 49	Yes	Yes	No	No	0	0	0	No	No	No	No	No
NEG	NO	NO	RIFC	NO	NO	NO	NO	NO	NO	NO	NO	3315	22	N	EPTB	OTHERSORGANS	M	HRZE								F	SAH			No	Other	No	No	290	9	20 - 29	No		No	No	0	0	0	No	No	No	No	Yes
NEG	NO	NO	CURE	NO		NO	NO	NO	YES	NO	NO	9615	24	N	PTB		N	HRZE						S	S	M		POS	POS	No	Cured	Yes	No	174	5	20 - 29	Yes		No	No	0	0	0	No	Yes	No	No	No
POS	YES	YES	RIFC	NO	NO	NO	NO	NO	NO	NO	NO	13712	11	N	PTB		M	HRZE	POS		NEG		2013-02-14			M				Yes	Other	No	No	206	6	<19 yrs	Yes	Yes	No	No	0	0	0	No	No	No	No	Yes
NEG			MVD	NO	NO	NO	NO	NO	NO	NO	NO	172014	32	N	EPTB	MENINGITIS	M	HRZE		neg						F				No	Other	No	No	124	4	30 - 39	No		No	No	0	0	0	No	No	No	No	Yes
NEG	NO	NO	CURE	YES	NO	NO	NO	NO	NO	NO	NO	5115	60	N	PTB		N	HRZE						S	S	M		POS	POS	No	Cured	Yes	No	187	6	50+	Yes		Yes	No	0	0	0	Yes	No	No	No	No
POS	YES	YES	CURE	NO	NO	NO	NO	NO	NO	NO	NO	215	58	N	PTB		N	HRZE	NEG	NEG	NEG		2015-06-29	S	S	M		POS	POS	Yes	Cured	Yes	No	175	5	50+	Yes	Yes	No	No	0	0	0	No	No	No	No	No
POS	YES	YES	CURE	NO	NO	NO	NO	NO	NO	NO	NO	9514	35	N	PTB		T	HRZE				NEG				M				Yes	Cured	Yes	No	189	6	30 - 39	Yes	Yes	No	No	0	0	0	No	No	No	No	No
POS	YES	NO	RIFC	NO	NO	NO	NO	NO	NO	NO	NO	11412	48	N	EPTB	MENINGITIS	N	HRZE		NEG						F				Yes	Other	No	No	279	9	40 - 49	No	No	No	No	0	0	0	No	No	No	No	Yes
NEG	NO	NO	TRAN	NO	NO	NO	NO	NO	NO	NO	NO	9414	23	N	PTB		N	HRZE	POS+					S	S	F		POS	POS	No	Other	No	No	133	4	20 - 29	No		No	No	0	0	0	No	No	No	No	Yes
POS	YES	YES	RIFC	NO	NO	NO	NO	NO	NO	NO	NO	4113	5	N	PTB		M	HRZE	MANTOUX POS							F				Yes	Other	No	No	189	6	<19 yrs	No	Yes	No	No	0	0	0	No	No	No	No	Yes
